# Supplementary material for: A fast, efficient and high-throughput procedure involving laser microdissection and RT droplet digital PCR for tissue-specific expression profiling of rice roots
Source: BMC Mol Cell Biol. 2020 Dec 10;21:92. doi: 10.1186/s12860-020-00312-y (PMC7727186; doi:10.1186/s12860-020-00312-y)
Supplement: Supplementary file 7 — Additional file 7: Supplemental Table 1. Genes with tissue-specific expression extracted from RiceXpro. [file 12860_2020_312_MOESM7_ESM.xlsx]

## Sheet: Feuil1
RAPD ID		MSU ID		Gene function		Tissu Specificity		Signal
Os10g0334500		LOC_Os10g18820		Plant disease resistance response protein family protein.		Cortex		3000
Os12g0114800		LOC_Os12g02300		Similar to Lipid transfer protein.		Cortex		150
Os10g0544200		LOC_Os10g39750		Basic helix-loop-helix dimerisation region bHLH domain containing protein.		Cortex		300
Os07g0676600		LOC_Os07g47960		Helix-loop-helix DNA-binding domain containing protein.		Cortex		150
Os10g0335000		LOC_Os10g18870		Conserved hypothetical protein.		Cortex		7000
Os04g0515900		LOC_Os04g43560		Similar to NAM / CUC2-like protein.		Cortex		600
Os10g0333700		LOC_Os10g18760		Plant disease resistance response protein family protein.		Cortex		5000
Os01g0216000		LOC_Os01g11730		Lipolytic enzyme, G-D-S-L family protein.		Outer cell		2000
Os01g0216000		LOC_Os01g11730		Lipolytic enzyme, G-D-S-L family protein.		Outer cell		2000
Os04g0674800		LOC_Os04g57860		Similar to CEL1=CELLULASE 1 (Fragment).		Outer cell		600
Os03g0416200		LOC_Os03g30250		BRITTLE CULM1.		Outer cell		120
Os10g0546100		LOC_Os10g39890		Pollen Ole e 1 allergen and extensin domain containing protein.		Outer cell		500
Os01g0839900		LOC_Os01g62260		Thaumatin, pathogenesis-related family protein.		Stele+endodermis		10000
Os07g0638500		LOC_Os07g44450		Similar to Dirigent-like protein (Fragment).		Stele+endodermis		2500
Os11g0508600		LOC_Os11g31190		Similar to MtN3 protein precursor.		Stele+endodermis		4000
Os03g0165400		LOC_Os03g06940		Similar to Relative to SR12 protein (Fragment).		Stele+endodermis		1500
Os08g0114200		LOC_Os08g02220		Similar to CEL5=CELLULASE 5 (Fragment).		Stele+endodermis		3000
Os08g0561500		LOC_Os08g44750		Similar to Nodulin-like protein 5NG4.		Stele+endodermis		4000
Os11g0149400		LOC_Os11g05190		Phytosulfokines 2 precursor		Stele+endodermis		2500
Supplemental Table 1: Genes with tissue specific expression extracted from RiceXpro
